# Supplementary material for: Targeted Gene Sanger Sequencing Should Remain the First-Tier Genetic Test for Children Suspected to Have the Five Common X-Linked Inborn Errors of Immunity
Source: Front Immunol. 2022 Jul 8;13:883446. doi: 10.3389/fimmu.2022.883446 (PMC9304939; doi:10.3389/fimmu.2022.883446)
Supplement: Supplementary file 5 [file Table_1.xlsx]

## Sheet: Suppl table 1
Patient ID	Gene	Mutant allele	cDNA/nucleotide change	Protein Change	Mutant Type
XLA-039A	BTK	X-linked	LRG_128t1:c.-193A>G		Regulatory
XLA-087A	BTK	X-linked	LRG_128t1:c.-5_1del		Start Lost
XLA-221A	BTK	X-linked	LRG_128t1:c.1A>G	M1V	Start Lost
XLA-394A	BTK	X-linked	LRG_128t1:c.2T>A	M1K	Start Lost
XLA-090A	BTK	X-linked	LRG_128t1:c.2T>C	M1T	Start Lost
XLA-001A	BTK	X-linked	LRG_128t1:c.3G>T	M1I	Start Lost
XLA-249A	BTK	X-linked	LRG_128t1:c.32T>C	L11P	Missense
XLA-034A	BTK	X-linked	LRG_128t1:c.41C>A	S14Y	Missense
XLA-059A	BTK	X-linked	LRG_128t1:c.82C>A	R28S	Missense
XLA-018A	BTK	X-linked	LRG_128t1:c.82C>T	R28C	Missense
XLA-177A	BTK	X-linked	LRG_128t1:c.82C>T	R28C	Missense
XLA-043A	BTK	X-linked	LRG_128t1:c.83G>A	R28H	Missense
XLA-126A	BTK	X-linked	LRG_128t1:c.83G>A	R28H	Missense
XLA-213A	BTK	X-linked	LRG_128t1:c.83G>A	R28H	Missense
XLA-281A	BTK	X-linked	LRG_128t1:c.83G>A	R28H	Missense
XLA-007A	BTK	X-linked	LRG_128t1:c.95T>C	L32S	Missense
XLA-044A	BTK	X-linked	LRG_128t1:c.110T>C	L37P	Missense
XLA-127A	BTK	X-linked	LRG_128t1:c.110T>C	L37P	Missense
XLA-392A	BTK	X-linked	LRG_128t1:c.118T>G	Y40D	Missense
XLA-037A	BTK	X-linked	LRG_128t1:c.119A>G	Y40C	Missense
XLA-108A	BTK	X-linked	LRG_128t1:c.119A>G	Y40C	Missense
XLA-116A	BTK	X-linked	LRG_128t1:c.182T>C	I61T	Missense
XLA-311A	BTK	X-linked	LRG_128t1:c.292T>G	F98V	Missense
XLA-172A	BTK	X-linked	LRG_128t1:c.308A>C	Q103P	Missense
XLA-124A	BTK	X-linked	LRG_128t1:c.311T>G LRG_128t1:c.706C>T	V104G R236W	Missense Missense
XLA-149A	BTK	X-linked	LRG_128t1:c.332T>C	L111P	Missense
XLA-356A	BTK	X-linked	LRG_128t1:c.335A>C	Y112S	Missense
XLA-230A	BTK	X-linked	LRG_128t1:c.349A>C	T117P	Missense
XLA-272A	BTK	X-linked	LRG_128t1:c.370T>C	W124R	Missense
XLA-410A	BTK	X-linked	LRG_128t1:c.797G>A	S266N	Missense
XLA-086A	BTK	X-linked	LRG_128t1:c.862C>T	R288W	Missense
XLA-229A	BTK	X-linked	LRG_128t1:c.862C>T	R288W	Missense
XLA-319A	BTK	X-linked	LRG_128t1:c.862C>T	R288W	Missense
XLA-354A	BTK	X-linked	LRG_128t1:c.862C>T	R288W	Missense
XLA-357A	BTK	X-linked	LRG_128t1:c.862C>T	R288W	Missense
XLA-054A	BTK	X-linked	LRG_128t1:c.863G>A	R288Q	Missense
XLA-139A	BTK	X-linked	LRG_128t1:c.863G>A	R288Q	Missense
XLA-161A	BTK	X-linked	LRG_128t1:c.863G>A	R288Q	Missense
XLA-079A	BTK	X-linked	LRG_128t1:c.904G>A	G302R	Missense
XLA-300A	BTK	X-linked	LRG_128t1:c.904G>A	G302R	Missense
XLA-082A	BTK	X-linked	LRG_128t1:c.1000T>G	Y334D	Missense
XLA-012A	BTK	X-linked	LRG_128t1:c.1039G>C	A347P	Missense
XLA-234A	BTK	X-linked	LRG_128t1:c.1072C>T	L358F	Missense
XLA-191A	BTK	X-linked	LRG_128t1:c.1076T>G	I359S	Missense
XLA-120A	BTK	X-linked	LRG_128t1:c.1105C>T	L369F	Missense
XLA-162A	BTK	X-linked	LRG_128t1:c.1117C>G	L373V	Missense
XLA-355A	BTK	X-linked	LRG_128t1:c.1130T>A	V377E	Missense
XLA-285A	BTK	X-linked	LRG_128t1:c.1255G>C	G419R	Missense
XLA-211A	BTK	X-linked	LRG_128t1:c.1355T>G	L452R	Missense
XLA-058A	BTK	X-linked	LRG_128t1:c.1361A>G	H454R	Missense
XLA-129A	BTK	X-linked	LRG_128t1:c.1361A>T	H454L	Missense
XLA-184A	BTK	X-linked	LRG_128t1:c.1361A>T	H454L	Missense
XLA-291A	BTK	X-linked	LRG_128t1:c.1366A>G	K456E	Missense
XLA-262A	BTK	X-linked	LRG_128t1:c.1418T>G	I473S	Missense
XLA-033A	BTK	X-linked	LRG_128t1:c.1457T>C	L486P	Missense
XLA-245A	BTK	X-linked	LRG_128t1:c.1457T>C	L486P	Missense
XLA-353A	BTK	X-linked	LRG_128t1:c.1457T>C	L486P	Missense
XLA-364A	BTK	X-linked	LRG_128t1:c.1457T>C	L486P	Missense
XLA-405A	BTK	X-linked	LRG_128t1:c.1502T>G	M501R	Missense
XLA-403A	BTK	X-linked	LRG_128t1:c.1516T>C	C506R	Missense
XLA-331A	BTK	X-linked	LRG_128t1:c.1522G>A	A508T	Missense
XLA-024A	BTK	X-linked	LRG_128t1:c.1526T>C	M509T	Missense
XLA-049A	BTK	X-linked	LRG_128t1:c.1526T>C	M509T	Missense
XLA-412A	BTK	X-linked	LRG_128t1:c.1535T>C	L512P	Missense
XLA-133A	BTK	X-linked	LRG_128t1:c.1559G>A	R520Q	Missense
XLA-295A	BTK	X-linked	LRG_128t1:c.1559G>A	R520Q	Missense
XLA-298A	BTK	X-linked	LRG_128t1:c.1559G>A	R520Q	Missense
XLA-315A	BTK	X-linked	LRG_128t1:c.1559G>A	R520Q	Missense
XLA-273A	BTK	X-linked	LRG_128t1:c.1559G>C	R520P	Missense
XLA-401A	BTK	X-linked	LRG_128t1:c.1559G>C	R520P	Missense
XLA-250A	BTK	X-linked	LRG_128t1:c.1563C>G	D521E	Missense
XLA-052A	BTK	X-linked	LRG_128t1:c.1568C>T	A523V	Missense
XLA-038A	BTK	X-linked	LRG_128t1:c.1570G>C	A524P	Missense
XLA-369A	BTK	X-linked	LRG_128t1:c.1573C>G	R525G	Missense
XLA-204A	BTK	X-linked	LRG_128t1:c.1574G>A	R525Q	Missense
XLA-358A	BTK	X-linked	LRG_128t1:c.1603G>T	V535F	Missense
XLA-219A	BTK	X-linked	LRG_128t1:c.1630A>G	R544G	Missense
XLA-062A	BTK	X-linked	LRG_128t1:c.1631G>A	R544K	Missense
XLA-123A	BTK	X-linked	LRG_128t1:c.1632G>T	R544S	Missense
XLA-045A	BTK	X-linked	LRG_128t1:c.1684C>T	R562W	Missense
XLA-132A	BTK	X-linked	LRG_128t1:c.1684C>T	R562W	Missense
XLA-222A	BTK	X-linked	LRG_128t1:c.1684C>T	R562W	Missense
XLA-227A	BTK	X-linked	LRG_128t1:c.1684C>T	R562W	Missense
XLA-236A	BTK	X-linked	LRG_128t1:c.1684C>T	R562W	Missense
XLA-237A	BTK	X-linked	LRG_128t1:c.1684C>T	R562W	Missense
XLA-276A	BTK	X-linked	LRG_128t1:c.1684C>T	R562W	Missense
XLA-313A	BTK	X-linked	LRG_128t1:c.1684C>T	R562W	Missense
XLA-326A	BTK	X-linked	LRG_128t1:c.1684C>T	R562W	Missense
XLA-371A	BTK	X-linked	LRG_128t1:c.1684C>T	R562W	Missense
XLA-400A	BTK	X-linked	LRG_128t1:c.1684C>T	R562W	Missense
XLA-085A	BTK	X-linked	LRG_128t1:c.1685G>C	R562P	Missense
XLA-373A	BTK	X-linked	LRG_128t1:c.1696C>G	P566A	Missense
XLA-247A	BTK	X-linked	LRG_128t1:c.1696C>T	P566S	Missense
XLA-367A	BTK	X-linked	LRG_128t1:c.1696C>T	P566S	Missense
XLA-395A	BTK	X-linked	LRG_128t1:c.1696C>T	P566S	Missense
XLA-265A	BTK	X-linked	LRG_128t1:c.1699G>A	E567K	Missense
XLA-198A	BTK	X-linked	LRG_128t1:c.1699G>C	E567Q	Missense
XLA-323A	BTK	X-linked	LRG_128t1:c.1731del	K577N	Missense
XLA-368A	BTK	X-linked	LRG_128t1:c.1732T>C	S578P	Missense
XLA-296A	BTK	X-linked	LRG_128t1:c.1735G>A	D579N	Missense
XLA-269A	BTK	X-linked	LRG_128t1:c.1743G>C	W581C	Missense
XLA-053A	BTK	X-linked	LRG_128t1:c.1745C>A	A582D	Missense
XLA-066A	BTK	X-linked	LRG_128t1:c.1745C>A	A582D	Missense
XLA-091A	BTK	X-linked	LRG_128t1:c.1745C>A	A582D	Missense
XLA-360A	BTK	X-linked	LRG_128t1:c.1751G>A	G584E	Missense
XLA-153A	BTK	X-linked	LRG_128t1:c.1762T>G	W588G	Missense
XLA-389A	BTK	X-linked	LRG_128t1:c.1768A>T	I590F	Missense
XLA-346A	BTK	X-linked	LRG_128t1:c.1781G>A	G594E	Missense
XLA-167A	BTK	X-linked	LRG_128t1:c.1846C>T	L616F	Missense
XLA-375A	BTK	X-linked	LRG_128t1:c.1880A>G	Y627C	Missense
XLA-075A	BTK	X-linked	LRG_128t1:c.1888A>T	M630L	Missense
XLA-122A	BTK	X-linked	LRG_128t1:c.1889T>A	M630K	Missense
XLA-197A	BTK	X-linked	LRG_128t1:c.1889T>C	M630T	Missense
XLA-203A	BTK	X-linked	LRG_128t1:c.1889T>C	M630T	Missense
XLA-345A	BTK	X-linked	LRG_128t1:c.1889T>C	M630T	Missense
XLA-376A	BTK	X-linked	LRG_128t1:c.1889T>G	M630R	Missense
XLA-339A	BTK	X-linked	LRG_128t1:c.1902G>T	W634C	Missense
XLA-004A	BTK	X-linked	LRG_128t1:c.1921C>T	R641C	Missense
XLA-088A	BTK	X-linked	LRG_128t1:c.1922G>A	R641H	Missense
XLA-134A	BTK	X-linked	LRG_128t1:c.1922G>A	R641H	Missense
XLA-330A	BTK	X-linked	LRG_128t1:c.1922G>A	R641H	Missense
XLA-041A	BTK	X-linked	LRG_128t1:c.1925C>G	P642R	Missense
XLA-174A	BTK	X-linked	LRG_128t1:c.1939C>T	L647F	Missense
XLA-383A	BTK	X-linked	LRG_128t1:c.1940T>G	L647R	Missense
XLA-192A	BTK	X-linked	LRG_128t1:c.1952T>C	I651T	Missense
XLA-257A	BTK	X-linked	LRG_128t1:c.1952T>G	I651S	Missense
XLA-329A	BTK	X-linked	LRG_128t1:c.1952T>G	I651S	Missense
XLA-214A	BTK	X-linked	LRG_128t1:c.37C>T	R13*	Nonsense
XLA-244A	BTK	X-linked	LRG_128t1:c.37C>T	R13*	Nonsense
XLA-287A	BTK	X-linked	LRG_128t1:c.37C>T	R13*	Nonsense
XLA-365A	BTK	X-linked	LRG_128t1:c.37C>T	R13*	Nonsense
XLA-380A	BTK	X-linked	LRG_128t1:c.37C>T	R13*	Nonsense
XLA-048A	BTK	X-linked	LRG_128t1:c.119_120del	Y40*	Nonsense
XLA-068A	BTK	X-linked	LRG_128t1:c.126del	Y42*	Nonsense
XLA-336A	BTK	X-linked	LRG_128t1:c.126T>G	Y42*	Nonsense
XLA-231A	BTK	X-linked	LRG_128t1:c.232C>T	Q78*	Nonsense
XLA-251A	BTK	X-linked	LRG_128t1:c.271C>T	Q91*	Nonsense
XLA-030A	BTK	X-linked	LRG_128t1:c.300T>G	Y100*	Nonsense
XLA-341A	BTK	X-linked	LRG_128t1:c.307C>T	Q103*	Nonsense
XLA-363A	BTK	X-linked	LRG_128t1:c.307C>T	Q103*	Nonsense
XLA-378A	BTK	X-linked	LRG_128t1:c.318T>A	Y106*	Nonsense
XLA-173A	BTK	X-linked	LRG_128t1:c.336C>A	Y112*	Nonsense
XLA-089A	BTK	X-linked	LRG_128t1:c.364A>T	L122*	Nonsense
XLA-361A	BTK	X-linked	LRG_128t1:c.379C>T	Q127*	Nonsense
XLA-157A	BTK	X-linked	LRG_128t1:c.435C>A	C145*	Nonsense
XLA-166A	BTK	X-linked	LRG_128t1:c.435C>A	C145*	Nonsense
XLA-137A	BTK	X-linked	LRG_128t1:c.455dup	Y152*	Nonsense
XLA-266A	BTK	X-linked	LRG_128t1:c.752G>A	W251*	Nonsense
XLA-320A	BTK	X-linked	LRG_128t1:c.752G>A	W251*	Nonsense
XLA-391A	BTK	X-linked	LRG_128t1:c.752G>A	W251*	Nonsense
XLA-031A	BTK	X-linked	LRG_128t1:c.753G>A	W251*	Nonsense
XLA-057A	BTK	X-linked	LRG_128t1:c.755G>A	W252*	Nonsense
XLA-102A	BTK	X-linked	LRG_128t1:c.763C>T	R255*	Nonsense
XLA-136A	BTK	X-linked	LRG_128t1:c.763C>T	R255*	Nonsense
XLA-176A	BTK	X-linked	LRG_128t1:c.763C>T	R255*	Nonsense
XLA-200A	BTK	X-linked	LRG_128t1:c.763C>T	R255*	Nonsense
XLA-238A	BTK	X-linked	LRG_128t1:c.763C>T	R255*	Nonsense
XLA-305A	BTK	X-linked	LRG_128t1:c.763C>T	R255*	Nonsense
XLA-390A	BTK	X-linked	LRG_128t1:c.763C>T	R255*	Nonsense
XLA-407A	BTK	X-linked	LRG_128t1:c.763C>T	R255*	Nonsense
XLA-411A	BTK	X-linked	LRG_128t1:c.763C>T	R255*	Nonsense
XLA-379A	BTK	X-linked	LRG_128t1:c.837T>G	Y279*	Nonsense
XLA-106A	BTK	X-linked	LRG_128t1:c.868C>T	Q290*	Nonsense
XLA-242A	BTK	X-linked	LRG_128t1:c.872dup	E292*	Nonsense
XLA-098A	BTK	X-linked	LRG_128t1:c.889C>T	Q297*	Nonsense
XLA-055A	BTK	X-linked	LRG_128t1:c.982C>T	Q328*	Nonsense
XLA-271A	BTK	X-linked	LRG_128t1:c.1171G>T	G391*	Nonsense
XLA-084A	BTK	X-linked	LRG_128t1:c.1181C>A	S394*	Nonsense
XLA-165A	BTK	X-linked	LRG_128t1:c.1181C>G	S394*	Nonsense
XLA-289A	BTK	X-linked	LRG_128t1:c.1185G>A	W395*	Nonsense
XLA-097A	BTK	X-linked	LRG_128t1:c.1234C>T	Q412*	Nonsense
XLA-146A	BTK	X-linked	LRG_128t1:c.1264A>T	R422*	Nonsense
XLA-056A	BTK	X-linked	LRG_128t1:c.1288A>T	K430*	Nonsense
XLA-175A	BTK	X-linked	LRG_128t1:c.1455C>G	Y485*	Nonsense
XLA-130A	BTK	X-linked	LRG_128t1:c.1506C>A	C502*	Nonsense
XLA-144A	BTK	X-linked	LRG_128t1:c.1506C>A	C502*	Nonsense
XLA-083A	BTK	X-linked	LRG_128t1:c.1533C>A	Y511*	Nonsense
XLA-025A	BTK	X-linked	LRG_128t1:c.1558C>T	R520*	Nonsense
XLA-096A	BTK	X-linked	LRG_128t1:c.1558C>T	R520*	Nonsense
XLA-114A	BTK	X-linked	LRG_128t1:c.1558C>T	R520*	Nonsense
XLA-342A	BTK	X-linked	LRG_128t1:c.1558C>T	R520*	Nonsense
XLA-350A	BTK	X-linked	LRG_128t1:c.1558C>T	R520*	Nonsense
XLA-362A	BTK	X-linked	LRG_128t1:c.1558C>T	R520*	Nonsense
XLA-382A	BTK	X-linked	LRG_128t1:c.1558C>T	R520*	Nonsense
XLA-095A	BTK	X-linked	LRG_128t1:c.1573C>T	R525*	Nonsense
XLA-308A	BTK	X-linked	LRG_128t1:c.1573C>T	R525*	Nonsense
XLA-218A	BTK	X-linked	LRG_128t1:c.1757del	L586*	Nonsense
XLA-119A	BTK	X-linked	LRG_128t1:c.1834C>T	Q612*	Nonsense
XLA-344A	BTK	X-linked	LRG_128t1:c.1851C>A	Y617*	Nonsense
XLA-277A	BTK	X-linked	LRG_128t1:c.1893C>G	Y631*	Nonsense
XLA-036A	BTK	X-linked	LRG_128t1:c.45del	Q15Hfs*9	Frameshift
XLA-077A	BTK	X-linked	LRG_128t1:c.85_86insGC	L29Rfs*5	Frameshift
XLA-063A	BTK	X-linked	LRG_128t1:c.137_140delinsTT	R46Lfs*6	Frameshift
XLA-402A	BTK	X-linked	LRG_128t1:c.164dup	I56Nfs*4	Frameshift
XLA-002A	BTK	X-linked	LRG_128t1:c.215dup	N72Kfs*13	Frameshift
XLA-303A	BTK	X-linked	LRG_128t1:c.370dup	W124Lfs*14	Frameshift
XLA-263A	BTK	X-linked	LRG_128t1:c.388_389del	N130Rfs*7	Frameshift
XLA-061A	BTK	X-linked	LRG_128t1:c.471_487del	Q157Hfs*31	Frameshift
XLA-171A	BTK	X-linked	LRG_128t1:c.487_491delinsT	M163Sfs*12	Frameshift
XLA-220A	BTK	X-linked	LRG_128t1:c.557dup	P187Afs*7	Frameshift
XLA-328A	BTK	X-linked	LRG_128t1:c.557dup	P187Afs*7	Frameshift
XLA-158A	BTK	X-linked	LRG_128t1:c.653del	K218Rfs*11	Frameshift
XLA-026A	BTK	X-linked	LRG_128t1:c.655del	V219Lfs*10	Frameshift
XLA-212A	BTK	X-linked	LRG_128t1:c.746del	L249Yfs*28	Frameshift
XLA-310A	BTK	X-linked	LRG_128t1:c.753del	W251Cfs*26	Frameshift
XLA-317A	BTK	X-linked	LRG_128t1:c.798del	S266Rfs*11	Frameshift
XLA-370A	BTK	X-linked	LRG_128t1:c.803_804del	Y268Cfs*3	Frameshift
XLA-032A	BTK	X-linked	LRG_128t1:c.817del	E273Kfs*4	Frameshift
XLA-005A	BTK	X-linked	LRG_128t1:c.887del	K296Sfs*35	Frameshift
XLA-299A	BTK	X-linked	LRG_128t1:c.893_894del	E298Gfs*24	Frameshift
XLA-267A	BTK	X-linked	LRG_128t1:c.900del	E301Kfs*30	Frameshift
XLA-060A	BTK	X-linked	LRG_128t1:c.916_917del	V306Qfs*16	Frameshift
XLA-011A	BTK	X-linked	LRG_128t1:c.922_923del	D308Lfs*14	Frameshift
XLA-351A	BTK	X-linked	LRG_128t1:c.922_923del	D308Lfs*14	Frameshift
XLA-071A	BTK	X-linked	LRG_128t1:c.947_948del	T316Sfs*6	Frameshift
XLA-240A	BTK	X-linked	LRG_128t1:c.947_948del	T316Sfs*6	Frameshift
XLA-142A	BTK	X-linked	LRG_128t1:c.948del	V317Cfs*14	Frameshift
XLA-215A	BTK	X-linked	LRG_128t1:c.971del	T324Kfs*7	Frameshift
XLA-270A	BTK	X-linked	LRG_128t1:c.1003del	V335Lfs*68	Frameshift
XLA-233A	BTK	X-linked	LRG_128t1:c.1009del	C337Vfs*66	Frameshift
XLA-258A	BTK	X-linked	LRG_128t1:c.1031_1037del	Y344Wfs*57	Frameshift
XLA-003A	BTK	X-linked	LRG_128t1:c.1278del	D426Efs*6	Frameshift
XLA-352A	BTK	X-linked	LRG_128t1:c.1325dup	I443Hfs*2	Frameshift
XLA-107A	BTK	X-linked	LRG_128t1:c.1340_1341del	K447Sfs*8	Frameshift
XLA-152A	BTK	X-linked	LRG_128t1:c.1352_1361del	N451Mfs*30	Frameshift
XLA-105A	BTK	X-linked	LRG_128t1:c.1390del	C464Afs*20	Frameshift
XLA-314A	BTK	X-linked	LRG_128t1:c.1439del	G480Afs*4	Frameshift
XLA-223A	BTK	X-linked	LRG_128t1:c.1472dup	H491Qfs*17	Frameshift
XLA-324A	BTK	X-linked	LRG_128t1:c.1581_1584del	C527Wfs*2	Frameshift
XLA-294A	BTK	X-linked	LRG_128t1:c.1610del	V537Dfs*19	Frameshift
XLA-187A	BTK	X-linked	LRG_128t1:c.1655_1656dup	S553Qfs*4	Frameshift
XLA-386A	BTK	X-linked	LRG_128t1:c.1657del	S553Afs*3	Frameshift
XLA-103A	BTK	X-linked	LRG_128t1:c.1711_1714dup	S572Ifs*2	Frameshift
XLA-387A	BTK	X-linked	LRG_128t1:c.1713_1714dup	S572Ifs*16	Frameshift
XLA-340A	BTK	X-linked	LRG_128t1:c.1731del	F574Lfs*13	Frameshift
XLA-293A	BTK	X-linked	LRG_128t1:c.1744del	A582Lfs*5	Frameshift
XLA-070A	BTK	X-linked	LRG_128t1:c.1782del	K595Rfs54*	Frameshift
XLA-155A	BTK	X-linked	LRG_128t1:c.1844_1845dup	L616Vfs*34	Frameshift
XLA-288A	BTK	X-linked	LRG_128t1:c.1881_1882del	T628Hfs*8	Frameshift
XLA-100A	BTK	X-linked	LRG_128t1:c.173_175del	V58del	In-frame Deletion/Insertion
XLA-019A	BTK	X-linked	LRG_128t1:c.857_867delinsGGTGGTATTCCAAA	M286_S289delinsRWYSK	In-frame Deletion/Insertion
XLA-131A	BTK	X-linked	LRG_128t1:c.906_908del	G303del	In-frame Deletion/Insertion
XLA-188A	BTK	X-linked	LRG_128t1:c.1226_1243del	G409_G414del	In-frame Deletion/Insertion
XLA-163A	BTK	X-linked	LRG_128t1:c.1398_1399delinsTT	K466_S659delinsN	In-frame Deletion/Insertion
XLA-201A	BTK	X-linked	LRG_128t1:c.1454_1456dup	Y485_L486insH	In-frame Deletion/Insertion
XLA-051A	BTK	X-linked	LRG_128t1:c.-31+1G>A		Splicing
XLA-109A	BTK	X-linked	LRG_128t1:c.-31+1G>A		Splicing
XLA-216A	BTK	X-linked	LRG_128t1:c.-31+1G>A		Splicing
XLA-338A	BTK	X-linked	LRG_128t1:c.141+3_141+6del		Splicing
XLA-186A	BTK	X-linked	LRG_128t1:c.141+5G>T		Splicing
XLA-301A	BTK	X-linked	LRG_128t1:c.240+1G>A		Splicing
XLA-193A	BTK	X-linked	LRG_128t1:c.310-1G>A		Splicing
XLA-252A	BTK	X-linked	LRG_128t1:c.310-1G>A		Splicing
XLA-325A	BTK	X-linked	LRG_128t1:c.310-1G>A		Splicing
XLA-385A	BTK	X-linked	LRG_128t1:c.310-1G>A		Splicing
XLA-337A	BTK	X-linked	LRG_128t1:c.392-2A>G		Splicing
XLA-381A	BTK	X-linked	LRG_128t1:c.520+5G>A		Splicing
XLA-094A	BTK	X-linked	LRG_128t1:c.776+1G>A		Splicing
XLA-128A	BTK	X-linked	LRG_128t1:c.776+5del		Splicing
XLA-047A	BTK	X-linked	LRG_128t1:c.839+2T>C		Splicing
XLA-202A	BTK	X-linked	LRG_128t1:c.839+3A>T		Splicing
XLA-112A	BTK	X-linked	LRG_128t1:c.839+4_839+7del		Splicing
XLA-275A	BTK	X-linked	LRG_128t1:c.839+4A>G		Splicing
XLA-359A	BTK	X-linked	LRG_128t1:c.894+1G>A		Splicing
XLA-404A	BTK	X-linked	LRG_128t1:c.895-2A>G		Splicing
XLA-008A	BTK	X-linked	LRG_128t1:c.942A>G		Splicing
XLA-073A	BTK	X-linked	LRG_128t1:c.974+1G>A		Splicing
XLA-170A	BTK	X-linked	LRG_128t1:c.974+1G>T		Splicing
XLA-101A	BTK	X-linked	LRG_128t1:c.974+5G>A		Splicing
XLA-280A	BTK	X-linked	LRG_128t1:c.975-1G>T		Splicing
XLA-065A	BTK	X-linked	LRG_128t1:c.975-2A>C		Splicing
XLA-069A	BTK	X-linked	LRG_128t1:c.1349+2T>C		Splicing
XLA-093A	BTK	X-linked	LRG_128t1:c.1349+5G>A		Splicing
XLA-009A	BTK	X-linked	LRG_128t1:c.1349+6T>G		Splicing
XLA-017A	BTK	X-linked	LRG_128t1:c.1350-2A>G		Splicing
XLA-143A	BTK	X-linked	LRG_128t1:c.1566+2T>A		Splicing
XLA-111A	BTK	X-linked	LRG_128t1:c.1566+292_1631+201delinsTG		Splicing
XLA-164A	BTK	X-linked	LRG_128t1:c.1567-1G>A		Splicing
XLA-035A	BTK	X-linked	LRG_128t1:c.1567-2A>T		Splicing
XLA-113A	BTK	X-linked	LRG_128t1:c.1567-12_1567-9del		Splicing
XLA-304A	BTK	X-linked	LRG_128t1:c.1567-23A>C		Splicing
XLA-156A	BTK	X-linked	LRG_128t1:c.1631+1G>A		Splicing
XLA-181A	BTK	X-linked	LRG_128t1:c.1631+1G>A		Splicing
XLA-232A	BTK	X-linked	LRG_128t1:c.1631+2T>A		Splicing
XLA-050A	BTK	X-linked	LRG_128t1:c.1631+5G>C		Splicing
XLA-020A	BTK	X-linked	LRG_128t1:c.1750+1G>A		Splicing
XLA-208A	BTK	X-linked	LRG_128t1:c.1750+1G>A		Splicing
XLA-243A	BTK	X-linked	LRG_128t1:c.1750+1G>T		Splicing
XLA-179A	BTK	X-linked	LRG_128t1:c.1750+2T>C		Splicing
XLA-278A	BTK	X-linked	LRG_128t1:c.1750+4_1750+7del		Splicing
XLA-078A	BTK	X-linked	LRG_128t1:c.1750+5G>A		Splicing
XLA-321A	BTK	X-linked	LRG_128t1:c.1750+5G>A		Splicing
XLA-027A	BTK	X-linked	LRG_128t1:c.1751-1G>C		Splicing
XLA-042A	BTK	X-linked	LRG_128t1:c.1751-2A>G		Splicing
XLA-121A	BTK	X-linked	LRG_128t1:c.1751-2A>G		Splicing
XLA-209A	BTK	X-linked	LRG_128t1:c.1751-2del		Splicing
XLA-196A	BTK	X-linked	EX1del		Gross Deletion
XLA-006A	BTK	X-linked	EX2-EX3del		Gross Deletion
XLA-302A	BTK	X-linked	EX2-EX3del		Gross Deletion
XLA-210A	BTK	X-linked	EX2-EX16del		Gross Deletion
XLA-195A	BTK	X-linked	EX2-EX19del		Gross Deletion
XLA-239A	BTK	X-linked	EX5del		Gross Deletion
XLA-333A	BTK	X-linked	EX6-EX7del		Gross Deletion
XLA-372A	BTK	X-linked	EX6-EX15del		Gross Deletion
XLA-384A	BTK	X-linked	EX8-EX10del		Gross Deletion
XLA-408A	BTK	X-linked	EX9-EX12del		Gross Deletion
XLA-138A	BTK	X-linked	EX16-EX19del		Gross Deletion
XLA-248A	BTK	X-linked	EX19del		Gross Deletion
Supplementary Table 1. Causal mutations identified in BTK gene (Reference Sequence LRG_128) of the XLA patients. Repeated mutations are in bold. Abbreviations: BTK, Bruton tyrosine kinase; XLA, X-linked agammaglobulinemia.
