# Supplementary material for: Targeted Gene Sanger Sequencing Should Remain the First-Tier Genetic Test for Children Suspected to Have the Five Common X-Linked Inborn Errors of Immunity
Source: Front Immunol. 2022 Jul 8;13:883446. doi: 10.3389/fimmu.2022.883446 (PMC9304939; doi:10.3389/fimmu.2022.883446)
Supplement: Supplementary file 6 [file Table_2.xlsx]

## Sheet: Suppl table 2
Patient ID	Gene	Mutant allele	cDNA/Nucleotide change	Protein Change	Mutant Type
ADA-002A	ADA	Compound Heterozygous	LRG_16t1:c.747dup LRG_16t1:c.905C>T	N250* S302F	Nonsense Missense
AIRE-007A	AIRE	Heterozygous	LRG_18t1:c.274C>T LRG_18t1:c.415C>T	R92W R139*	Missense Nonsense
AIRE-012A	AIRE	Homozygous	LRG_18t1:c.308-1G>C		Splicing
AK2-003A	AK2	Homozygous	LRG_133t1:c.104dup	L35Ffs*3	Frameshift
CYBA-048A	CYBA	Heterozygous	LRG_52t1:c.1A>G LRG_52t1:c.7C>T	M1V Q3*	Start Lost Nonsense
CYBA-004A	CYBA	Compound Heterozygous	LRG_52t1:c.70G>A LRG_52t1:c.204-2A>G	p.G24R	Missense Splicing
CYBA-042A	CYBA	Homozygous	LRG_52t1:c.371C>T	p.A124V	Missense
CYBA-014A	CYBA	Homozygous	LRG_52t1:c.7C>T	p.Q3*	Nonsense
CYBA-028A	CYBA	Homozygous	LRG_52t1:c.7C>T	p.Q3*	Nonsense
CYBA-011A	CYBA	Heterozygous	LRG_52t1:c.7C>T LRG_52t1:c.59-2A>G	p.Q3*	Nonsense Splicing
CYBA-016A	CYBA	Heterozygous	LRG_52t1:c.7C>T LRG_52t1:c.129-23_129-5del	p.Q3*	Nonsense Splicing
CYBA-051A	CYBA	Homozygous	LRG_52t1:c.205G>T	p.G69*	Nonsense
CYBA-039A	CYBA	Homozygous	LRG_52t1:c.482_498delinsC	p.E162Pfs*24	Frameshift
CYBA-020A	CYBA	Heterozygous	LRG_52t1:c.370-2A>C		Splicing
Artemis-056A	DCLRE1C	Heterozygous	LRG_54t1:c.457G>A	G153R	Missense
Artemis-001A	DCLRE1C	Compound Heterozygous	LRG_54t1:c.247-1G>T LRG_54t1:c.632G>T	G211V	Splicing Missense
Artemis-029A	DCLRE1C	Homozygous	Ex1_Ex3del		Gross Deletion
Artemis-020A	DCLRE1C	Homozygous	Ex1_Ex4del		Gross Deletion
DOCK8-006A	DOCK8	Heterozygous	LRG_196t1:c.2192del	S731Lfs*23	Frameshift
DOCK8-008A	DOCK8	Heterozygous	LRG_196t1:c.3152del LRG_196t1:c.5175G>C	S1051Tfs*42 E1725D	Frameshift Missense
ELA2-007A	ELANE	Heterozygous	LRG_57t1:c.362T>C	L121P	Missense
ELA2-003A	ELANE	Heterozygous	LRG_57t1:c.452G>A	C151Y	Missense
ELA2-038A	ELANE	Heterozygous	LRG_57t1:c.608G>A	G203D	Missense
ELA2-027A	ELANE	Heterozygous	LRG_57t1:c.640G>A	G214R	Missense
ELA2-031A	ELANE	Heterozygous	LRG_57t1:c.640G>A	G214R	Missense
ELA2-041A	ELANE	Heterozygous	LRG_57t1:c.662del	G221Efs*19	Frameshift
FASL-022A	FASLG	Homozygous	LRG_58t1:c.343C>T	R115*	Nonsense
IPEX-001A	FOXP3	X-linked	LRG_62t1:c.745G>A	E249K	Missense
IPEX-006A	FOXP3	X-linked	LRG_62t1:c.1207G>T	G403W	Missense
IFNGR1-045A	IFNGR1	Homozygous	LRG_66t1:c.114_135del	S39Yfs*16	Frameshift
IFNGR1-032A	IFNGR1	Heterozygous	LRG_66t1:c.819_822del	N274Hfs*2	Frameshift
IFNGR1-046A	IFNGR1	Heterozygous	LRG_66t1:c.819_822del	N274Hfs*2	Frameshift
IKBKG-004A	IKBKG	Heterozygous	LRG_70t1:c.1167dup	E390Rfs*5	Frameshift
IL10RA-004A	IL10RA	Heterozygous	LRG_151t1:c.301C>T LRG_151t1:c.538-1G>A	R101W	Missense Splicing
IL10RA-011A	IL10RA	Compound Heterozygous	LRG_151t1:c.301C>T LRG_151t1:c.436_437delinsG	R101W P146Afs*40	Missense Frameshift
IL10RA-007A	IL10RA	Heterozygous	LRG_151t1:c.537G>A LRG_151t1:c.668G>C	T179= C223S	Splicing Missense
IL12B-055A	IL12B	Homozygous	LRG_71t1:c.697+5G>A		Splicing
IL12RB1-054A	IL12RB1	Compound Heterozygous	LRG_72t1:c.632G>C LRG_72t1:c.1005dup	R211P A336Cfs*35	Missense Frameshift
IL12RB1-010A	IL12RB1	Compound Heterozygous	LRG_72t1:c.632G>C LRG_72t1:c.1106T>C	R211P I369T	Missense Missense
IL12RB1-042A	IL12RB1	Compound Heterozygous	LRG_72t1:c.632G>C LRG_72t1:c.1106T>C	R211P I369T	Missense Missense
IL12RB1-028A	IL12RB1	Heterozygous	LRG_72t1:c.637C>T	R213W	Missense
IL12RB1-043A	IL12RB1	Compound Heterozygous	LRG_72t1:c.637C>T LRG_72t1:c.1791+2T>G	R213W	Missense Splicing
IL12RB1-032A	IL12RB1	Compound Heterozygous	LRG_72t1:c.94C>T LRG_72t1:c.632G>C	Q32* R211P	Nonsense Missense
IL12RB1-039A	IL12RB1	Compound Heterozygous	LRG_72t1:c.304C>T LRG_72t1:c.632G>C	Q102* R211P	Nonsense Missense
IL12RB1-004A	IL12RB1	Homozygous	LRG_72t1:c.853C>T	Q285*	Nonsense
IL12RB1-053A	IL12RB1	Homozygous	LRG_72t1:c.962C>A	S321*	Nonsense
IL12RB1-017A	IL12RB1	Homozygous	LRG_72t1:c.1561C>T	R521*	Nonsense
IL12RB1-058A	IL12RB1	Homozygous	LRG_72t1:c.1561C>T	R521*	Nonsense
IL12RB1-059A	IL12RB1	Homozygous	LRG_72t1:c.1561C>T	R521*	Nonsense
IL12RB1-001A	IL12RB1	Homozygous	LRG_72t1:c.1791+2T>G		Splicing
IL7RA-001A	IL7R	Heterozygous	LRG_74t1:c.65G>T LRG_74t1:c.221+2T>A	S22I	Missense Splicing
IL7RA-004A	IL7R	Homozygous	LRG_74t1:c.562del	L188*	Nonsense
IL7RA-018A	IL7R	Homozygous	LRG_74t1:c.616C>T	R206*	Nonsense
IL7RA-024A	IL7R	Heterozygous	LRG_74t1:c.704C>G	S235*	Nonsense
LAD1-012A	ITGB2	Homozygous	LRG_76t1:c.769C>T	R257W	Missense
LAD1-007A	ITGB2	Compound Heterozygous	LRG_76t1:c.186C>A LRG_76t1:c.817G>A	C62* G273R	Nonsense Missense
LAD1-010A	ITGB2	Homozygous	LRG_76t1:c.562C>T	R188*	Nonsense
LAD1-009A	ITGB2	Compound Heterozygous	LRG_76t1:c.756G>A LRG_76t1:c.2055C>A	W252* Y685*	Nonsense Nonsense
LAD1-001A	ITGB2	Compound Heterozygous	LRG_76t1:c.165_166dup LRG_76t1:c.1884C>A	D56Gfs*16 C628*	Frameshift
LAD1-003A	ITGB2	Homozygous	LRG_76t1:c.1256_1257del	E419Vfs*27	Frameshift
LAD1-002A	ITGB2	Compound Heterozygous	LRG_76t1:c.478_486del LRG_76t1:c.1071_1073dup	I160_E162del K357dup	In-frame Deletion/Insertion In-frame Deletion/Insertion
LAD1-004A	ITGB2	Homozygous	LRG_76t1:c.993+1G>A		Splicing
LAD1-013A	ITGB2	Homozygous	LRG_76t1:c.993+1G>A		Splicing
JAK3-020A	JAK3	Heterozygous	LRG_77t1:c.307C>T LRG_77t1:c.1333C>T	R103C R445*	Missense Nonsense
JAK3-015A	JAK3	Heterozygous	LRG_77t1:c.1763A>C LRG_77t1:c.1787-4C>T	H588P	Missense Splicing
JAK3-019A	JAK3	Heterozygous	LRG_77t1:c.2062A>T	I688F	Missense
JAK3-005A	JAK3	Compound Heterozygous	LRG_77t1:c.115dup LRG_77t1:c.1744C>T	Q39Pfs*13 R582W	Frameshift Missense
JAK3-002A	JAK3	Homozygous	LRG_77t1:c.1915-11G>A		Splicing
NCF2-007A	NCF2	Heterozygous	LRG_88t1:c.1183C>T	p.R395W	Missense
NCF2-008A	NCF2	Heterozygous	LRG_88t1:c.1183C>T	p.R395W	Missense
NCF2-009A	NCF2	Heterozygous	LRG_88t1:c.1183C>T	p.R395W	Missense
NCF2-003A	NCF2	Heterozygous	LRG_88t1:c.1099C>T LRG_88t1:c.1179-2A>T	p.Q367*	Nonsense Splicing
NCF2-002A	NCF2	Homozygous	LRG_88t1:c.835_836del	T279Gfs*16	Frameshift
NCF2-004A	NCF2	Homozygous	LRG_88t1:c.835_836del	T279Gfs*16	Frameshift
NCF2-010A	NCF2	Homozygous	LRG_88t1:c.835_836del	T279Gfs*16	Frameshift
CIAS1-013A	NLRP3	Heterozygous	LRG_197t1:c.796C>T	L266F	Missense
CIAS1-001A	NLRP3	Heterozygous	LRG_197t1:c.913G>A	D305N	Missense
CIAS1-014A	NLRP3	Heterozygous	LRG_197t1:c.1711G>C	G571R	Missense
NOD2-002A	NOD2	Heterozygous	LRG_177t1:c.1471A>T	M491L	Missense
NOD2-003A	NOD2	Heterozygous	LRG_177t1:c.1000C>T	R334W	Missense
PIK3CD-006A	PIK3CD	Heterozygous	LRG_191t1:c.3061G>A	E1021K	Missense
PIK3CD-008A	PIK3CD	Heterozygous	LRG_191t1:c.3061G>A	E1021K	Missense
PRF1-003A	PRF1	Heterozygous	LRG_94t1:c.272C>T	A91V	Missense
RAG1-054A	RAG1	Compound Heterozygous	LRG_98t1:c.1328G>A LRG_98t1:c.2486_2490del	R443K R829Kfs*41	Missense Frameshift
RAG1-036A	RAG1	Compound Heterozygous	LRG_98t1:c.1681C>T LRG_98t1:c.2561G>A	R561C G854D	Missense Missense
RAG1-046A	RAG1	Heterozygous	LRG_98t1:c.2005G>A	E669K	Missense
RAG1-076A	RAG1	Heterozygous	LRG_98t1:c.2005G>A	E669K	Missense
RAG1-038A	RAG1	Compound Heterozygous	LRG_98t1:c.2324T>A LRG_98t1:c.2918G>A	L775Q R973H	Missense Missense
RAG1-070A	RAG1	Compound Heterozygous	LRG_98t1:c.994C>T LRG_98t1:c.3074dup	R332* L1025Ffs*40	Nonsense Frameshift
RAG1-077A	RAG1	Homozygous	LRG_98t1:c.908del	P303Lfs*42	Frameshift
RAG1-012A	RAG1	Compound Heterozygous	LRG_98t1:c.1178del LRG_98t1:c.2095C>T	G393Afs*10 R699W	Frameshift Missense
RAG1-074A	RAG1	Homozygous	LRG_98t1:c.1758_1760delinsGAATC	D587Nfs*5	Frameshift
RAG1-029A	RAG1	Homozygous	LRG_98t1:c.2073dup	L692Afs*2	Frameshift
RAG2-048A	RAG2	Homozygous	LRG_99t1:c.104G>T	G35V	Missense
RAG2-049A	RAG2	Homozygous	LRG_99t1:c.104G>T	G35V	Missense
RAG2-056A	RAG2	Heterozygous	LRG_99t1:c.104G>T	G35V	Missense
RAG2-063A	RAG2	Homozygous	LRG_99t1:c.218G>A	R73H	Missense
RAG2-075A	RAG2	Heterozygous	LRG_99t1:c.644C>T	T215I	Missense
RAG2-083A	RAG2	Compound Heterozygous	LRG_99t1:c.104G>T LRG_99t1:c.368G>C	G35V R123P	Missense Missense
RAG2-061A	RAG2	Compound Heterozygous	LRG_99t1:c.104G>T LRG_99t1:c.475C>T	G35V R159C	Missense Missense
RAG2-055A	RAG2	Compound Heterozygous	LRG_99t1:c.442C>T LRG_99t1:c.685C>T	R148* R229W	Nonsense Missense
RAG2-078A	RAG2	Homozygous	LRG_99t1:c.921G>A	W307*	Nonsense
RAG2-004A	RAG2	Compound Heterozygous	LRG_99t1:c.-28G>C LRG_99t1:c.358del	V120Lfs*11	Splicing Frameshift
RFXANK-002A	RFXANK	Heterozygous	LRG_102t1:c.299_300del	Q100Rfs*14	Frameshift
XLP-021A	SH2D1A	X-linked	LRG_106t1:c.20A>G	Y7C	Missense
XLP-012A	SH2D1A	X-linked	LRG_106t1:c.162C>G	Y54*	Nonsense
XLP-024A	SH2D1A	X-linked	LRG_106t1:c.163C>T	R55*	Nonsense
XLP-009A	SH2D1A	X-linked	LRG_106t1:c.139_201+18delinsGTGAAAGAGGGTG		Splicing
XLP-002A	SH2D1A	X-linked	Ex1_Ex4del		Gross Deletion
STAT1-037A	STAT1	Heterozygous	LRG_111t1:c.812A>C	Q271P	Missense
STAT1-044A	STAT1	Heterozygous	LRG_111t1:c.821G>A	R274Q	Missense
STAT1-059A	STAT1	Heterozygous	LRG_111t1:c.1032G>T	K344N	Missense
STAT1-048A	STAT1	Heterozygous	LRG_111t1:c.1151G>A	G384D	Missense
STAT1-038A	STAT1	Heterozygous	LRG_111t1:c.1154C>T	T385M	Missense
STAT1-041A	STAT1	Heterozygous	LRG_111t1:c.1170G>A	M390I	Missense
HIGE-006A	STAT3	Heterozygous	LRG_112t1:c.1121A>G	D374G	Missense
HIGE-061A	STAT3	Heterozygous	LRG_112t1:c.1144C>T	R382W	Missense
HIGE-005A	STAT3	Heterozygous	LRG_112t1:c.1145G>A	R382Q	Missense
HIGE-018A	STAT3	Heterozygous	LRG_112t1:c.1145G>A	R382Q	Missense
HIGE-052A	STAT3	Heterozygous	LRG_112t1:c.1145G>A	R382Q	Missense
HIGE-059A	STAT3	Heterozygous	LRG_112t1:c.1909G>A	V637M	Missense
HIGE-027A	STAT3	Heterozygous	LRG_112t1:c.1916C>T	P639L	Missense
HIGE-038A	STAT3	Heterozygous	LRG_112t1:c.1979T>C	M660T	Missense
HIGE-021A	STAT3	Heterozygous	LRG_112t1:c.2117T>A	L706Q	Missense
HIGE-023A	STAT3	Heterozygous	LRG_112t1:c.2132T>C	I711T	Missense
HIGE-003A	STAT3	Heterozygous	LRG_112t1:c.2134T>C	C712R	Missense
HIGE-054A	STAT3	Heterozygous	LRG_112t1:c.1552C>T	R518*	Nonsense
HIGE-002A	STAT3	Heterozygous	LRG_112t1:c.1406_1407delinsCC	Q469P	In-frame Deletion/Insertion
HIGE-033A	STAT3	Heterozygous	LRG_112t1:c.1669_1672dup	G558Efs*14	Frameshift
HIGE-062A	STAT3	Heterozygous	LRG_112t1:c.1110-2A>G		Splicing
TACI-008A	TNFRSF13B	Heterozygous	LRG_120t1:c.124C>A	P42T	Missense
TTC7A-002A	TTC7A	Heterozygous	LRG_1323t1:c.843+1G>A LRG_1323t1:c.1993_1996del	P665Mfs*27	Splicing Frameshift
XIAP-007A	XIAP	X-linked	LRG_19t1:c.-32-1854_877+660del		Start Lost
Supplementary Table 2. Causal mutations identified in other IEI genes (Reference Sequence LRG) of the suspected patients. R395W variant with conflicting interpretation in pathogenicity in NCF2 was included as it was shown to affect NADPH oxidase activity. (https://doi.org/10.1182/blood.V94.7.2505.419k10_2505_2514) Official gene symbols approved by HGNC were used. Approved full gene names are avai…
